# Supplementary material for: Taxonomic revision of the freshwater mussel subtribe Cristariina (Bivalvia, Unionidae) in China: description of a new species and new synonyms
Source: Zookeys. 2026 Feb 2;1268:47–60. doi: 10.3897/zookeys.1268.173464 (PMC12887581; doi:10.3897/zookeys.1268.173464)
Supplement: XML Treatment for Cristaria [file zookeys.1268.173464-treatment1.xml]

<!DOCTYPE tp:taxon-treatment
  PUBLIC "-//TaxonX//DTD Taxonomic Treatment Publishing DTD v0 20100105//EN" "tax-treatment-NSO.dtd">
<tp:taxon-treatment xmlns:tp="http://www.plazi.org/taxpub"><tp:treatment-meta><kwd-group><label>Taxon classification</label><kwd>
                  <named-content content-type="kingdom">Animalia</named-content>
                </kwd><kwd>
                  <named-content content-type="order">Unionida</named-content>
                </kwd><kwd>
                  <named-content content-type="family">Unionidae</named-content>
                </kwd></kwd-group><mixed-citation publication-type="journal"><person-group><name><surname>Chen</surname><given-names>Hui</given-names></name><name><surname>Qin</surname><given-names>Wei-Hua</given-names></name><name><surname>Du</surname><given-names>Wen-Hui</given-names></name><name><surname>Xiang</surname><given-names>Hong-Quan</given-names></name><name><surname>He</surname><given-names>Yue-Ming</given-names></name><name><surname>Guo</surname><given-names>Ge</given-names></name><name><surname>Chu</surname><given-names>Ke-Lin</given-names></name><name><surname>Wu</surname><given-names>Xiao-Ping</given-names></name></person-group><article-title>Taxonomic revision of the freshwater mussel subtribe <tp:taxon-name><tp:taxon-name-part taxon-name-part-type="subtribe" reg="Cristariina">Cristariina</tp:taxon-name-part></tp:taxon-name> (<tp:taxon-name><tp:taxon-name-part taxon-name-part-type="class" reg="Bivalvia">Bivalvia</tp:taxon-name-part></tp:taxon-name>, <tp:taxon-name><tp:taxon-name-part taxon-name-part-type="family" reg="Unionidae">Unionidae</tp:taxon-name-part></tp:taxon-name>) in China: description of a new species and new synonyms</article-title><source>Zookeys</source><day>02</day><month>02</month><year>2026</year><volume>1268</volume><fpage>47</fpage><lpage>60</lpage><pub-id pub-id-type="doi">10.3897/zookeys.1268.173464</pub-id></mixed-citation></tp:treatment-meta><tp:nomenclature><label>Genus</label><tp:taxon-name><object-id xmlns:xlink="http://www.w3.org/1999/xlink" content-type="arpha" xlink:type="simple">6FC71910-C201-5C99-822F-009482989FAC</object-id>
                        		<tp:taxon-name-part taxon-name-part-type="genus" reg="Cristaria">Cristaria</tp:taxon-name-part>
                        	</tp:taxon-name><tp:taxon-authority>Schumacher, 1817</tp:taxon-authority></tp:nomenclature><tp:treatment-sec sec-type="Taxonomic note"><title>Taxonomic note.</title><p>Based on morphological and molecular evidence presented in this study, <italic><tp:taxon-name><tp:taxon-name-part taxon-name-part-type="genus" reg="Cristaria">Cristaria</tp:taxon-name-part> <tp:taxon-name-part taxon-name-part-type="species" reg="beirensis">beirensis</tp:taxon-name-part></tp:taxon-name></italic> (Xiong &amp; Liu, 1994) is herein treated as a junior synonym of <italic><tp:taxon-name><tp:taxon-name-part taxon-name-part-type="genus" reg="Cristaria">Cristaria</tp:taxon-name-part> <tp:taxon-name-part taxon-name-part-type="species" reg="plicata">plicata</tp:taxon-name-part></tp:taxon-name></italic> (Leach, 1814), (syn. nov.). The following description and discussion of <italic><tp:taxon-name><tp:taxon-name-part taxon-name-part-type="genus" reg="Cristaria">C.</tp:taxon-name-part> <tp:taxon-name-part taxon-name-part-type="species" reg="plicata">plicata</tp:taxon-name-part></tp:taxon-name></italic> encompass the characteristics of both nominal forms.</p></tp:treatment-sec><tp:treatment-sec sec-type="Type species"><title>Type species.</title><p><italic><tp:taxon-name><tp:taxon-name-part taxon-name-part-type="genus" reg="Cristaria">Cristaria</tp:taxon-name-part> <tp:taxon-name-part taxon-name-part-type="species" reg="plicata">plicata</tp:taxon-name-part></tp:taxon-name></italic> (Leach, 1814).</p></tp:treatment-sec></tp:taxon-treatment>
