# Supplementary material for: Taxonomic revision of the freshwater mussel subtribe Cristariina (Bivalvia, Unionidae) in China: description of a new species and new synonyms
Source: Zookeys. 2026 Feb 2;1268:47–60. doi: 10.3897/zookeys.1268.173464 (PMC12887581; doi:10.3897/zookeys.1268.173464)
Supplement: XML Treatment for Cristaria liboi [file zookeys.1268.173464-treatment2.xml]

<!DOCTYPE tp:taxon-treatment
  PUBLIC "-//TaxonX//DTD Taxonomic Treatment Publishing DTD v0 20100105//EN" "tax-treatment-NSO.dtd">
<tp:taxon-treatment xmlns:tp="http://www.plazi.org/taxpub"><tp:treatment-meta><kwd-group><label>Taxon classification</label><kwd>
                  <named-content content-type="kingdom">Animalia</named-content>
                </kwd><kwd>
                  <named-content content-type="order">Unionida</named-content>
                </kwd><kwd>
                  <named-content content-type="family">Unionidae</named-content>
                </kwd></kwd-group><mixed-citation publication-type="journal"><person-group><name><surname>Chen</surname><given-names>Hui</given-names></name><name><surname>Qin</surname><given-names>Wei-Hua</given-names></name><name><surname>Du</surname><given-names>Wen-Hui</given-names></name><name><surname>Xiang</surname><given-names>Hong-Quan</given-names></name><name><surname>He</surname><given-names>Yue-Ming</given-names></name><name><surname>Guo</surname><given-names>Ge</given-names></name><name><surname>Chu</surname><given-names>Ke-Lin</given-names></name><name><surname>Wu</surname><given-names>Xiao-Ping</given-names></name></person-group><article-title>Taxonomic revision of the freshwater mussel subtribe <tp:taxon-name><tp:taxon-name-part taxon-name-part-type="subtribe" reg="Cristariina">Cristariina</tp:taxon-name-part></tp:taxon-name> (<tp:taxon-name><tp:taxon-name-part taxon-name-part-type="class" reg="Bivalvia">Bivalvia</tp:taxon-name-part></tp:taxon-name>, <tp:taxon-name><tp:taxon-name-part taxon-name-part-type="family" reg="Unionidae">Unionidae</tp:taxon-name-part></tp:taxon-name>) in China: description of a new species and new synonyms</article-title><source>Zookeys</source><day>02</day><month>02</month><year>2026</year><volume>1268</volume><fpage>47</fpage><lpage>60</lpage><pub-id pub-id-type="doi">10.3897/zookeys.1268.173464</pub-id></mixed-citation></tp:treatment-meta><tp:nomenclature><tp:taxon-name><object-id xmlns:xlink="http://www.w3.org/1999/xlink" content-type="arpha" xlink:type="simple">B12DFFA4-544C-5E7B-BB36-7F5AA4BC3F01</object-id>
                        		<tp:taxon-name-part taxon-name-part-type="genus" reg="Cristaria">Cristaria</tp:taxon-name-part> <tp:taxon-name-part taxon-name-part-type="species" reg="liboi">liboi</tp:taxon-name-part>
                        	
                        		<object-id xmlns:xlink="http://www.w3.org/1999/xlink" content-type="zoobank" xlink:type="simple">https://zoobank.org/5220F1DA-BDEA-45BD-8938-E526A7D8E5F7</object-id>
                        	</tp:taxon-name><tp:taxon-authority>Chen, Xiang, He &amp; Guo</tp:taxon-authority><tp:taxon-status xmlns:xlink="http://www.w3.org/1999/xlink" xlink:type="simple">sp. nov.</tp:taxon-status></tp:nomenclature><tp:treatment-sec sec-type="Material examined"><title>Material examined.</title><p><bold><italic>Holotype</italic></bold>: • NCUMB_CL250901, shell length 185.21 mm, shell width 65.94 mm, shell height 111.25 mm (Fig. <xref ref-type="fig" rid="F2">2I–L</xref>), Furong Creek (<named-content xmlns:xlink="http://www.w3.org/1999/xlink" content-type="dwc:verbatimCoordinates" xlink:type="simple">31.6296°N, 104.8649°E</named-content>), Mianyang City, Sichuan Province, China, in August 2025.</p><p><bold><italic>Paratypes</italic></bold>: • 1 specimen, NCUMB_CL250902, shell length 185.13 mm, shell width 66.74 mm, shell height 113.85 mm (Fig. <xref ref-type="fig" rid="F2">2M–P</xref>), locality and habitat same as holotype.</p></tp:treatment-sec><tp:treatment-sec sec-type="Diagnosis"><title>Diagnosis.</title><p>Shell winged, large, oval, thick, solid; wing not obvious, posterior ridges high and obtuse. Umbo often eroded. Muscle scar obvious. Incurrent aperture without papillae arranged. Nacre lavender or white.</p></tp:treatment-sec><tp:treatment-sec sec-type="Description"><title>Description.</title><p>Shell winged, large, oval, black, thick, solid; wing not obvious. Posterior ridges high and obtuse; ventral margin curved; posterior slope prominent; periostracum sculptured with thick and obvious concentric growth lines. Right and left valve with an almost completely degraded pseudocardinal teeth and a short lateral tooth. Hinge well developed. Umbo often eroded. Muscle scar obvious. Nacre lavender or white (Fig. <xref ref-type="fig" rid="F2">2I–P</xref>). Incurrent aperture without papillae arranged and excurrent aperture with obvious papillae arranged in one row; incurrent aperture papillae are more than twice the size of the excurrent aperture, and both have black pigmentation (Fig. <xref ref-type="fig" rid="F5">5A</xref>).</p><fig id="F5" position="float" orientation="portrait"><object-id xmlns:xlink="http://www.w3.org/1999/xlink" content-type="doi" xlink:type="simple">10.3897/zookeys.1268.173464.figure5</object-id><object-id xmlns:xlink="http://www.w3.org/1999/xlink" content-type="arpha" xlink:type="simple">229308EC-5177-5A48-9971-D754B778B228</object-id><label>Figure 5.</label><caption><p>Internal anatomy of the mantle cavity of <italic><tp:taxon-name><tp:taxon-name-part taxon-name-part-type="genus" reg="Cristaria">Cristaria</tp:taxon-name-part></tp:taxon-name></italic> species. <bold>A</bold>. <italic><tp:taxon-name><tp:taxon-name-part taxon-name-part-type="genus" reg="Cristaria">C.</tp:taxon-name-part> <tp:taxon-name-part taxon-name-part-type="species" reg="liboi">liboi</tp:taxon-name-part></tp:taxon-name></italic> sp. nov.; <bold>B</bold>. <italic><tp:taxon-name><tp:taxon-name-part taxon-name-part-type="genus" reg="Cristaria">C.</tp:taxon-name-part> <tp:taxon-name-part taxon-name-part-type="species" reg="plicata">plicata</tp:taxon-name-part></tp:taxon-name></italic>. Abbreviations: p ia = papillae of the incurrent aperture; p exa = papillae of the excurrent aperture. Scale bars: 30 mm.</p></caption><graphic xmlns:xlink="http://www.w3.org/1999/xlink" xlink:href="zookeys-1268-047_article-173464__-g005.jpg" id="oo_1525483.jpg" position="float" orientation="portrait" xlink:type="simple"><uri content-type="original_file" xlink:type="simple">https://binary.pensoft.net/fig/1525483</uri></graphic></fig></tp:treatment-sec><tp:treatment-sec sec-type="Etymology"><title>Etymology.</title><p>The name of this species is in honour of Mr Li Bo, a conchologist who collected the specimens.</p></tp:treatment-sec><tp:treatment-sec sec-type="Vernacular name"><title>Vernacular name.</title><p>李氏冠蚌 (li shi guan bang).</p></tp:treatment-sec><tp:treatment-sec sec-type="Habitat and distribution"><title>Habitat and distribution.</title><p>This species is currently only known to be distributed in the Furong Creek, Mianyang City, Sichuan Province (Fig. <xref ref-type="fig" rid="F1">1</xref>).</p></tp:treatment-sec><tp:treatment-sec sec-type="Remarks"><title>Remarks.</title><p>The species can be distinguished from other species in the genus by its characteristics, such as the incurrent aperture without arranged papillae and the wings being not obvious (Fig. <xref ref-type="fig" rid="F5">5A, B</xref>).</p></tp:treatment-sec><tp:treatment-sec><!--Section generated to contain objects referenced in tp:taxon-treatment.--><fig id="F2" position="float" orientation="portrait"><object-id xmlns:xlink="http://www.w3.org/1999/xlink" content-type="doi" xlink:type="simple">10.3897/zookeys.1268.173464.figure2</object-id><object-id xmlns:xlink="http://www.w3.org/1999/xlink" content-type="arpha" xlink:type="simple">E9AC290D-DA89-52C7-BE88-45FF4C8870B2</object-id><label>Figure 2.</label><caption><p><bold>A–H</bold>. <italic><tp:taxon-name><tp:taxon-name-part taxon-name-part-type="genus" reg="Cristaria">Cristaria</tp:taxon-name-part> <tp:taxon-name-part taxon-name-part-type="species" reg="plicata">plicata</tp:taxon-name-part></tp:taxon-name></italic> (Leach, 1814); <bold>A–D</bold>. <italic><tp:taxon-name><tp:taxon-name-part taxon-name-part-type="genus" reg="Cristaria">C.</tp:taxon-name-part> <tp:taxon-name-part taxon-name-part-type="species" reg="beirensis">beirensis</tp:taxon-name-part></tp:taxon-name></italic> syn. nov., NCUMB_CB251001, from Hexin Park, Hailar District, Hulunbuir City, Inner Mongolia, China; <bold>E, F</bold>. NCUMB_CB251002, from Yiyang City, Hunan Province, China; <bold>G, H</bold>. NCUMB_CB251003 from Changde City, Hunan Province; <bold>I–P</bold>. <italic><tp:taxon-name><tp:taxon-name-part taxon-name-part-type="genus" reg="Cristaria">C.</tp:taxon-name-part> <tp:taxon-name-part taxon-name-part-type="species" reg="liboi">liboi</tp:taxon-name-part></tp:taxon-name></italic> Chen, Xiang, He &amp; Guo, sp. nov. from Furong Creek, Mianyang City, Sichuan Province, China; <bold>I–L</bold>. Holotype, NCUMB_CL250901; <bold>M–P</bold>. Paratype: NCUMB_CL250902. Scale bar: 50 mm.</p></caption><graphic xmlns:xlink="http://www.w3.org/1999/xlink" xlink:href="zookeys-1268-047_article-173464__-g002.jpg" id="oo_1525480.jpg" position="float" orientation="portrait" xlink:type="simple"><uri content-type="original_file" xlink:type="simple">https://binary.pensoft.net/fig/1525480</uri></graphic></fig><fig id="F1" position="float" orientation="portrait"><object-id xmlns:xlink="http://www.w3.org/1999/xlink" content-type="doi" xlink:type="simple">10.3897/zookeys.1268.173464.figure1</object-id><object-id xmlns:xlink="http://www.w3.org/1999/xlink" content-type="arpha" xlink:type="simple">19587C27-5741-5152-9295-A83366E57D15</object-id><label>Figure 1.</label><caption><p>Sampling localities of specimens utilized in this study. The locality of <italic><tp:taxon-name><tp:taxon-name-part taxon-name-part-type="genus" reg="Cristaria">Cristaria</tp:taxon-name-part> <tp:taxon-name-part taxon-name-part-type="species" reg="beirensis">beirensis</tp:taxon-name-part></tp:taxon-name></italic>, which is treated herein as a junior synonym of <italic><tp:taxon-name><tp:taxon-name-part taxon-name-part-type="genus" reg="Cristaria">C.</tp:taxon-name-part> <tp:taxon-name-part taxon-name-part-type="species" reg="plicata">plicata</tp:taxon-name-part></tp:taxon-name></italic> (syn. nov.), is distinctly marked. Symbols: black circle, <italic><tp:taxon-name><tp:taxon-name-part taxon-name-part-type="genus" reg="Cristaria">C.</tp:taxon-name-part> <tp:taxon-name-part taxon-name-part-type="species" reg="beirensis">beirensis</tp:taxon-name-part></tp:taxon-name></italic> (syn. nov. of <italic><tp:taxon-name><tp:taxon-name-part taxon-name-part-type="genus" reg="Cristaria">C.</tp:taxon-name-part> <tp:taxon-name-part taxon-name-part-type="species" reg="plicata">plicata</tp:taxon-name-part></tp:taxon-name></italic>); red circle, <italic><tp:taxon-name><tp:taxon-name-part taxon-name-part-type="genus" reg="Cristaria">C.</tp:taxon-name-part> <tp:taxon-name-part taxon-name-part-type="species" reg="liboi">liboi</tp:taxon-name-part></tp:taxon-name></italic> sp. nov.; yellow circle, <italic><tp:taxon-name><tp:taxon-name-part taxon-name-part-type="genus" reg="Cristaria">C.</tp:taxon-name-part> <tp:taxon-name-part taxon-name-part-type="species" reg="plicata">plicata</tp:taxon-name-part></tp:taxon-name></italic>; purple square, <italic><tp:taxon-name><tp:taxon-name-part taxon-name-part-type="genus" reg="Anemina">Anemina</tp:taxon-name-part> <tp:taxon-name-part taxon-name-part-type="species" reg="harlandi">harlandi</tp:taxon-name-part></tp:taxon-name></italic>.</p></caption><graphic xmlns:xlink="http://www.w3.org/1999/xlink" xlink:href="zookeys-1268-047_article-173464__-g001.jpg" id="oo_1525479.jpg" position="float" orientation="portrait" xlink:type="simple"><uri content-type="original_file" xlink:type="simple">https://binary.pensoft.net/fig/1525479</uri></graphic></fig></tp:treatment-sec></tp:taxon-treatment>
