# Supplementary material for: Taxonomic revision of the freshwater mussel subtribe Cristariina (Bivalvia, Unionidae) in China: description of a new species and new synonyms
Source: Zookeys. 2026 Feb 2;1268:47–60. doi: 10.3897/zookeys.1268.173464 (PMC12887581; doi:10.3897/zookeys.1268.173464)
Supplement: XML Treatment for Cristaria plicata [file zookeys.1268.173464-treatment3.xml]

<!DOCTYPE tp:taxon-treatment
  PUBLIC "-//TaxonX//DTD Taxonomic Treatment Publishing DTD v0 20100105//EN" "tax-treatment-NSO.dtd">
<tp:taxon-treatment xmlns:tp="http://www.plazi.org/taxpub"><tp:treatment-meta><kwd-group><label>Taxon classification</label><kwd>
                  <named-content content-type="kingdom">Animalia</named-content>
                </kwd><kwd>
                  <named-content content-type="order">Unionida</named-content>
                </kwd><kwd>
                  <named-content content-type="family">Unionidae</named-content>
                </kwd></kwd-group><mixed-citation publication-type="journal"><person-group><name><surname>Chen</surname><given-names>Hui</given-names></name><name><surname>Qin</surname><given-names>Wei-Hua</given-names></name><name><surname>Du</surname><given-names>Wen-Hui</given-names></name><name><surname>Xiang</surname><given-names>Hong-Quan</given-names></name><name><surname>He</surname><given-names>Yue-Ming</given-names></name><name><surname>Guo</surname><given-names>Ge</given-names></name><name><surname>Chu</surname><given-names>Ke-Lin</given-names></name><name><surname>Wu</surname><given-names>Xiao-Ping</given-names></name></person-group><article-title>Taxonomic revision of the freshwater mussel subtribe <tp:taxon-name><tp:taxon-name-part taxon-name-part-type="subtribe" reg="Cristariina">Cristariina</tp:taxon-name-part></tp:taxon-name> (<tp:taxon-name><tp:taxon-name-part taxon-name-part-type="class" reg="Bivalvia">Bivalvia</tp:taxon-name-part></tp:taxon-name>, <tp:taxon-name><tp:taxon-name-part taxon-name-part-type="family" reg="Unionidae">Unionidae</tp:taxon-name-part></tp:taxon-name>) in China: description of a new species and new synonyms</article-title><source>Zookeys</source><day>02</day><month>02</month><year>2026</year><volume>1268</volume><fpage>47</fpage><lpage>60</lpage><pub-id pub-id-type="doi">10.3897/zookeys.1268.173464</pub-id></mixed-citation></tp:treatment-meta><tp:nomenclature><tp:taxon-name><object-id xmlns:xlink="http://www.w3.org/1999/xlink" content-type="arpha" xlink:type="simple">446B3527-5FB5-55E1-8BC7-B349947FD58F</object-id>
                        		<tp:taxon-name-part taxon-name-part-type="genus" reg="Cristaria">Cristaria</tp:taxon-name-part> <tp:taxon-name-part taxon-name-part-type="species" reg="plicata">plicata</tp:taxon-name-part>
                        	</tp:taxon-name><tp:taxon-authority>(Leach, 1814)</tp:taxon-authority><tp:nomenclature-citation-list><tp:nomenclature-citation><tp:taxon-name><tp:taxon-name-part taxon-name-part-type="genus" reg="Anodon">Anodon</tp:taxon-name-part> <tp:taxon-name-part taxon-name-part-type="species" reg="herculeus">herculeus</tp:taxon-name-part></tp:taxon-name><comment> G.B. Sowerby II, 1867: pl. 3, fig. 7.</comment></tp:nomenclature-citation><tp:nomenclature-citation><tp:taxon-name><tp:taxon-name-part taxon-name-part-type="genus" reg="Anodonta">Anodonta</tp:taxon-name-part> (<tp:taxon-name-part taxon-name-part-type="subgenus" reg="Dipsas">Dipsas</tp:taxon-name-part>) <tp:taxon-name-part taxon-name-part-type="species" reg="herculea">herculea</tp:taxon-name-part></tp:taxon-name><comment> von Middendorff, 1848: 302–304.</comment></tp:nomenclature-citation><tp:nomenclature-citation><tp:taxon-name><tp:taxon-name-part taxon-name-part-type="genus" reg="Anodonta">Anodonta</tp:taxon-name-part> <tp:taxon-name-part taxon-name-part-type="species" reg="cristata">cristata</tp:taxon-name-part></tp:taxon-name><comment> Blainville, 1825: 631.</comment></tp:nomenclature-citation><tp:nomenclature-citation><tp:taxon-name><tp:taxon-name-part taxon-name-part-type="genus" reg="Anodonta">Anodonta</tp:taxon-name-part> <tp:taxon-name-part taxon-name-part-type="species" reg="dipsas">dipsas</tp:taxon-name-part></tp:taxon-name><comment> Blainville, 1825: 538, pl. 66, fig. 3.</comment></tp:nomenclature-citation><tp:nomenclature-citation><tp:taxon-name><tp:taxon-name-part taxon-name-part-type="genus" reg="Anodonta">Anodonta</tp:taxon-name-part> <tp:taxon-name-part taxon-name-part-type="species" reg="spatiosa">spatiosa</tp:taxon-name-part></tp:taxon-name><comment> Clessin, 1876: 173, pl. 57, fig. 2.</comment></tp:nomenclature-citation><tp:nomenclature-citation><tp:taxon-name><tp:taxon-name-part taxon-name-part-type="genus" reg="Craspedodonta">Craspedodonta</tp:taxon-name-part> <tp:taxon-name-part taxon-name-part-type="species" reg="smaragdina">smaragdina</tp:taxon-name-part></tp:taxon-name><comment> (Anton, 1838)—<xref ref-type="bibr" rid="B8">Clessin 1876</xref>: 93.</comment></tp:nomenclature-citation><tp:nomenclature-citation><tp:taxon-name><tp:taxon-name-part taxon-name-part-type="genus" reg="Cristaria">Cristaria</tp:taxon-name-part> <tp:taxon-name-part taxon-name-part-type="species" reg="beirensis">beirensis</tp:taxon-name-part></tp:taxon-name><comment> Y.-Y. Liu &amp; W.-Z. Zhang, 1982: 35. Syn. nov.</comment></tp:nomenclature-citation><tp:nomenclature-citation><tp:taxon-name><tp:taxon-name-part taxon-name-part-type="genus" reg="Cristaria">Cristaria</tp:taxon-name-part> (<tp:taxon-name-part taxon-name-part-type="subgenus" reg="Cristaria">Cristaria</tp:taxon-name-part>) <tp:taxon-name-part taxon-name-part-type="species" reg="plicata">plicata</tp:taxon-name-part></tp:taxon-name><comment> (Leach, 1814)—<xref ref-type="bibr" rid="B14">Haas 1969</xref>: 387.</comment></tp:nomenclature-citation><tp:nomenclature-citation><tp:taxon-name><tp:taxon-name-part taxon-name-part-type="genus" reg="Cristaria">Cristaria</tp:taxon-name-part> <tp:taxon-name-part taxon-name-part-type="species" reg="herculea">herculea</tp:taxon-name-part></tp:taxon-name><comment> (Middendorff, 1847)—Vinarski &amp; Kantor, 2016: 45.</comment></tp:nomenclature-citation><tp:nomenclature-citation><tp:taxon-name><tp:taxon-name-part taxon-name-part-type="genus" reg="Cristaria">Cristaria</tp:taxon-name-part> <tp:taxon-name-part taxon-name-part-type="species" reg="tuberculata">tuberculata</tp:taxon-name-part></tp:taxon-name><comment> Schumacher, 1817: 22.</comment></tp:nomenclature-citation><tp:nomenclature-citation><tp:taxon-name><tp:taxon-name-part taxon-name-part-type="genus" reg="Dianisotis">Dianisotis</tp:taxon-name-part> <tp:taxon-name-part taxon-name-part-type="species" reg="chinensis">chinensis</tp:taxon-name-part></tp:taxon-name><comment> Rafinesque, 1831: 7.</comment></tp:nomenclature-citation><tp:nomenclature-citation><tp:taxon-name><tp:taxon-name-part taxon-name-part-type="genus" reg="Dipsas">Dipsas</tp:taxon-name-part> <tp:taxon-name-part taxon-name-part-type="species" reg="bialatus">bialatus</tp:taxon-name-part></tp:taxon-name><comment> (I. Lea, 1829)—Morle 1877: 266.</comment></tp:nomenclature-citation><tp:nomenclature-citation><tp:taxon-name><tp:taxon-name-part taxon-name-part-type="genus" reg="Dipsas">Dipsas</tp:taxon-name-part> <tp:taxon-name-part taxon-name-part-type="species" reg="occidentalis">occidentalis</tp:taxon-name-part></tp:taxon-name><comment> Heude, 1885: pl. 66, fig. 129.</comment></tp:nomenclature-citation><tp:nomenclature-citation><tp:taxon-name><tp:taxon-name-part taxon-name-part-type="genus" reg="Dipsas">Dipsas</tp:taxon-name-part> <tp:taxon-name-part taxon-name-part-type="species" reg="plicata">plicata</tp:taxon-name-part></tp:taxon-name><comment> Leach, 1814: 120, pl. 53.</comment></tp:nomenclature-citation><tp:nomenclature-citation><tp:taxon-name><tp:taxon-name-part taxon-name-part-type="genus" reg="Dipsas">Dipsas</tp:taxon-name-part> <tp:taxon-name-part taxon-name-part-type="species" reg="plicatus">plicatus</tp:taxon-name-part></tp:taxon-name><comment> Leach, 1814: 120, pl. 53.</comment></tp:nomenclature-citation><tp:nomenclature-citation><tp:taxon-name><tp:taxon-name-part taxon-name-part-type="genus" reg="Symphynota">Symphynota</tp:taxon-name-part> <tp:taxon-name-part taxon-name-part-type="species" reg="bialata">bialata</tp:taxon-name-part></tp:taxon-name><comment> I. Lea, 1829: 445, pl. 14, fig. 24.</comment></tp:nomenclature-citation><tp:nomenclature-citation><tp:taxon-name><tp:taxon-name-part taxon-name-part-type="genus" reg="Symphynota">Symphynota</tp:taxon-name-part> <tp:taxon-name-part taxon-name-part-type="species" reg="magnifica">magnifica</tp:taxon-name-part></tp:taxon-name><comment> I. Lea, 1834 <italic>sensu</italic> Mabille &amp; le Mesle, 1866—<xref ref-type="bibr" rid="B4">Brandt 1974</xref>: 278.</comment></tp:nomenclature-citation><tp:nomenclature-citation><tp:taxon-name><tp:taxon-name-part taxon-name-part-type="genus" reg="Unio">Unio</tp:taxon-name-part> (<tp:taxon-name-part taxon-name-part-type="subgenus" reg="Anodonta">Anodonta</tp:taxon-name-part>) <tp:taxon-name-part taxon-name-part-type="species" reg="smaragdinus">smaragdinus</tp:taxon-name-part></tp:taxon-name><comment> Anton, 1838: 16.</comment></tp:nomenclature-citation><tp:nomenclature-citation><tp:taxon-name><tp:taxon-name-part taxon-name-part-type="genus" reg="Unio">Unio</tp:taxon-name-part> <tp:taxon-name-part taxon-name-part-type="species" reg="smaragdina">smaragdina</tp:taxon-name-part></tp:taxon-name><comment> Anton, 1838: 16.</comment></tp:nomenclature-citation></tp:nomenclature-citation-list></tp:nomenclature><tp:treatment-sec sec-type="Material examined"><title>Material examined.</title><p>• <italic><tp:taxon-name><tp:taxon-name-part taxon-name-part-type="genus" reg="Cristaria">Cristaria</tp:taxon-name-part> <tp:taxon-name-part taxon-name-part-type="species" reg="beirensis">beirensis</tp:taxon-name-part></tp:taxon-name></italic> syn. nov., NCUMB_CB251001, Hexin Park, Hailar District, Hulunbuir City, Inner Mongolia, China (<named-content xmlns:xlink="http://www.w3.org/1999/xlink" content-type="dwc:verbatimCoordinates" xlink:type="simple">49.2083°N, 119.7722°E</named-content>) (Fig. <xref ref-type="fig" rid="F2">2A–D</xref>); • <italic><tp:taxon-name><tp:taxon-name-part taxon-name-part-type="genus" reg="Cristaria">C.</tp:taxon-name-part> <tp:taxon-name-part taxon-name-part-type="species" reg="plicata">plicata</tp:taxon-name-part></tp:taxon-name></italic>, NCUMB_CB251002, collected in Yiyang City (<named-content xmlns:xlink="http://www.w3.org/1999/xlink" content-type="dwc:verbatimCoordinates" xlink:type="simple">28.5969°N, 112.3581°E</named-content>) (Fig. <xref ref-type="fig" rid="F2">2E, F</xref>), NCUMB_CB251003, collected in Changde City (<named-content xmlns:xlink="http://www.w3.org/1999/xlink" content-type="dwc:verbatimCoordinates" xlink:type="simple">28.9823°N, 111.6459°E</named-content>), Hunan Province, China (Fig. <xref ref-type="fig" rid="F2">2G, H</xref>).</p></tp:treatment-sec><tp:treatment-sec sec-type="Diagnosis"><title>Diagnosis.</title><p>Shell winged, large, oval, solid; wing obvious. Muscle scar obvious. Nacre lavender or white.</p></tp:treatment-sec><tp:treatment-sec sec-type="Habitat and distribution"><title>Habitat and distribution.</title><p>This species is widespread in China, Russia, and Japan where it lives in freshwater ponds, streams, reservoirs, and lakes, typically on soft substrates composed of sand and mud.</p></tp:treatment-sec><tp:treatment-sec sec-type="Remarks"><title>Remarks.</title><p>Our specimens of <italic><tp:taxon-name><tp:taxon-name-part taxon-name-part-type="genus" reg="Cristaria">C.</tp:taxon-name-part> <tp:taxon-name-part taxon-name-part-type="species" reg="beirensis">beirensis</tp:taxon-name-part></tp:taxon-name></italic> were collected from near its type locality. Both morphological comparison (Fig. <xref ref-type="fig" rid="F2">2A–H</xref>) and molecular evidence from the phylogenetic tree (Fig. <xref ref-type="fig" rid="F4">4</xref>) demonstrate a lack of significant differences. Therefore, we formally regard <italic><tp:taxon-name><tp:taxon-name-part taxon-name-part-type="genus" reg="Cristaria">Cristaria</tp:taxon-name-part> <tp:taxon-name-part taxon-name-part-type="species" reg="beirensis">beirensis</tp:taxon-name-part></tp:taxon-name></italic> as a junior synonym of <italic><tp:taxon-name><tp:taxon-name-part taxon-name-part-type="genus" reg="Cristaria">Cristaria</tp:taxon-name-part> <tp:taxon-name-part taxon-name-part-type="species" reg="plicata">plicata</tp:taxon-name-part></tp:taxon-name></italic>.</p></tp:treatment-sec><tp:treatment-sec><!--Section generated to contain objects referenced in tp:taxon-treatment.--><fig id="F2" position="float" orientation="portrait"><object-id xmlns:xlink="http://www.w3.org/1999/xlink" content-type="doi" xlink:type="simple">10.3897/zookeys.1268.173464.figure2</object-id><object-id xmlns:xlink="http://www.w3.org/1999/xlink" content-type="arpha" xlink:type="simple">E9AC290D-DA89-52C7-BE88-45FF4C8870B2</object-id><label>Figure 2.</label><caption><p><bold>A–H</bold>. <italic><tp:taxon-name><tp:taxon-name-part taxon-name-part-type="genus" reg="Cristaria">Cristaria</tp:taxon-name-part> <tp:taxon-name-part taxon-name-part-type="species" reg="plicata">plicata</tp:taxon-name-part></tp:taxon-name></italic> (Leach, 1814); <bold>A–D</bold>. <italic><tp:taxon-name><tp:taxon-name-part taxon-name-part-type="genus" reg="Cristaria">C.</tp:taxon-name-part> <tp:taxon-name-part taxon-name-part-type="species" reg="beirensis">beirensis</tp:taxon-name-part></tp:taxon-name></italic> syn. nov., NCUMB_CB251001, from Hexin Park, Hailar District, Hulunbuir City, Inner Mongolia, China; <bold>E, F</bold>. NCUMB_CB251002, from Yiyang City, Hunan Province, China; <bold>G, H</bold>. NCUMB_CB251003 from Changde City, Hunan Province; <bold>I–P</bold>. <italic><tp:taxon-name><tp:taxon-name-part taxon-name-part-type="genus" reg="Cristaria">C.</tp:taxon-name-part> <tp:taxon-name-part taxon-name-part-type="species" reg="liboi">liboi</tp:taxon-name-part></tp:taxon-name></italic> Chen, Xiang, He &amp; Guo, sp. nov. from Furong Creek, Mianyang City, Sichuan Province, China; <bold>I–L</bold>. Holotype, NCUMB_CL250901; <bold>M–P</bold>. Paratype: NCUMB_CL250902. Scale bar: 50 mm.</p></caption><graphic xmlns:xlink="http://www.w3.org/1999/xlink" xlink:href="zookeys-1268-047_article-173464__-g002.jpg" id="oo_1525480.jpg" position="float" orientation="portrait" xlink:type="simple"><uri content-type="original_file" xlink:type="simple">https://binary.pensoft.net/fig/1525480</uri></graphic></fig><fig id="F4" position="float" orientation="portrait"><object-id xmlns:xlink="http://www.w3.org/1999/xlink" content-type="doi" xlink:type="simple">10.3897/zookeys.1268.173464.figure4</object-id><object-id xmlns:xlink="http://www.w3.org/1999/xlink" content-type="arpha" xlink:type="simple">04E39A47-77EA-552D-AE5F-94D62FAD0B41</object-id><label>Figure 4.</label><caption><p>Maximum-likelihood (<abbrev xmlns:xlink="http://www.w3.org/1999/xlink" xlink:title="maximum-likelihood" xlink:type="simple">ML</abbrev>) phylogenetic tree based on cytochrome c oxidase subunit I (COI) gene sequences. Nodal support is indicated as <abbrev xmlns:xlink="http://www.w3.org/1999/xlink" xlink:title="maximum-likelihood" xlink:type="simple">ML</abbrev> bootstrap values (<abbrev xmlns:xlink="http://www.w3.org/1999/xlink" xlink:title="bootstrap" xlink:type="simple">BS</abbrev>) and Bayesian posterior probabilities (PP). Only values ≥ 70% (<abbrev xmlns:xlink="http://www.w3.org/1999/xlink" xlink:title="bootstrap" xlink:type="simple">BS</abbrev>) and ≥ 0.80 (PP) are shown. Species names are colored to highlight taxonomic findings: red for the new species (<italic><tp:taxon-name><tp:taxon-name-part taxon-name-part-type="genus" reg="Cristaria">Cristaria</tp:taxon-name-part> <tp:taxon-name-part taxon-name-part-type="species" reg="liboi">liboi</tp:taxon-name-part></tp:taxon-name></italic> sp. nov.), and green for the junior synonyms (<italic><tp:taxon-name><tp:taxon-name-part taxon-name-part-type="genus" reg="Cristaria">C.</tp:taxon-name-part> <tp:taxon-name-part taxon-name-part-type="species" reg="beirensis">beirensis</tp:taxon-name-part></tp:taxon-name></italic> and <italic><tp:taxon-name><tp:taxon-name-part taxon-name-part-type="genus" reg="Anemina">Anemina</tp:taxon-name-part> <tp:taxon-name-part taxon-name-part-type="species" reg="arcaeformis">arcaeformis</tp:taxon-name-part></tp:taxon-name></italic>).</p></caption><graphic xmlns:xlink="http://www.w3.org/1999/xlink" xlink:href="zookeys-1268-047_article-173464__-g004.jpg" id="oo_1525482.jpg" position="float" orientation="portrait" xlink:type="simple"><uri content-type="original_file" xlink:type="simple">https://binary.pensoft.net/fig/1525482</uri></graphic></fig></tp:treatment-sec><ref-list><ref id="B8"><mixed-citation xmlns:xlink="http://www.w3.org/1999/xlink" xlink:type="simple">Clessin S (1876) Die Gattung <italic><tp:taxon-name><tp:taxon-name-part taxon-name-part-type="genus">Anodonta</tp:taxon-name-part></tp:taxon-name></italic> nebst den übrigen Najaden mit unvolkommenem Schloss. Systematisches Conchylien-Cabinet 9(1): 65–288.</mixed-citation></ref><ref id="B14"><mixed-citation xmlns:xlink="http://www.w3.org/1999/xlink" xlink:type="simple">Haas F (1969) Lieferung 88: Superfamilia <tp:taxon-name><tp:taxon-name-part taxon-name-part-type="superfamily">Unionacea</tp:taxon-name-part></tp:taxon-name>. In: Mertens R, Hennig W, Wermuth H (Eds) Das Tierreich. Eine Zusammenstellung und Kennzeichnung der rezenten Tierformen. Walter de Gruyter &amp; Co., Berlin, [x +] 663 pp.</mixed-citation></ref><ref id="B4"><mixed-citation xmlns:xlink="http://www.w3.org/1999/xlink" xlink:type="simple">Brandt RAM (1974) The non-marine aquatic <tp:taxon-name><tp:taxon-name-part taxon-name-part-type="subkingdom">Mollusca</tp:taxon-name-part></tp:taxon-name> of Thailand. Archiv für Molluskenkunde 105: [i–iv,] 1–423.</mixed-citation></ref></ref-list></tp:taxon-treatment>
