# Supplementary material for: Taxonomic revision of the freshwater mussel subtribe Cristariina (Bivalvia, Unionidae) in China: description of a new species and new synonyms
Source: Zookeys. 2026 Feb 2;1268:47–60. doi: 10.3897/zookeys.1268.173464 (PMC12887581; doi:10.3897/zookeys.1268.173464)
Supplement: XML Treatment for Anemina [file zookeys.1268.173464-treatment4.xml]

<!DOCTYPE tp:taxon-treatment
  PUBLIC "-//TaxonX//DTD Taxonomic Treatment Publishing DTD v0 20100105//EN" "tax-treatment-NSO.dtd">
<tp:taxon-treatment xmlns:tp="http://www.plazi.org/taxpub"><tp:treatment-meta><kwd-group><label>Taxon classification</label><kwd>
                  <named-content content-type="kingdom">Animalia</named-content>
                </kwd><kwd>
                  <named-content content-type="order">Unionida</named-content>
                </kwd><kwd>
                  <named-content content-type="family">Unionidae</named-content>
                </kwd></kwd-group><mixed-citation publication-type="journal"><person-group><name><surname>Chen</surname><given-names>Hui</given-names></name><name><surname>Qin</surname><given-names>Wei-Hua</given-names></name><name><surname>Du</surname><given-names>Wen-Hui</given-names></name><name><surname>Xiang</surname><given-names>Hong-Quan</given-names></name><name><surname>He</surname><given-names>Yue-Ming</given-names></name><name><surname>Guo</surname><given-names>Ge</given-names></name><name><surname>Chu</surname><given-names>Ke-Lin</given-names></name><name><surname>Wu</surname><given-names>Xiao-Ping</given-names></name></person-group><article-title>Taxonomic revision of the freshwater mussel subtribe <tp:taxon-name><tp:taxon-name-part taxon-name-part-type="subtribe" reg="Cristariina">Cristariina</tp:taxon-name-part></tp:taxon-name> (<tp:taxon-name><tp:taxon-name-part taxon-name-part-type="class" reg="Bivalvia">Bivalvia</tp:taxon-name-part></tp:taxon-name>, <tp:taxon-name><tp:taxon-name-part taxon-name-part-type="family" reg="Unionidae">Unionidae</tp:taxon-name-part></tp:taxon-name>) in China: description of a new species and new synonyms</article-title><source>Zookeys</source><day>02</day><month>02</month><year>2026</year><volume>1268</volume><fpage>47</fpage><lpage>60</lpage><pub-id pub-id-type="doi">10.3897/zookeys.1268.173464</pub-id></mixed-citation></tp:treatment-meta><tp:nomenclature><label>Genus</label><tp:taxon-name><object-id xmlns:xlink="http://www.w3.org/1999/xlink" content-type="arpha" xlink:type="simple">FE4DF734-067D-537A-AC04-59006C0CF0D7</object-id>
                        		<tp:taxon-name-part taxon-name-part-type="genus" reg="Anemina">Anemina</tp:taxon-name-part>
                        	</tp:taxon-name><tp:taxon-authority>F. Haas, 1969</tp:taxon-authority></tp:nomenclature><tp:treatment-sec sec-type="Type species"><title>Type species.</title><p><italic><tp:taxon-name><tp:taxon-name-part taxon-name-part-type="genus" reg="Anodon">Anodon</tp:taxon-name-part> <tp:taxon-name-part taxon-name-part-type="species" reg="arcaeformis">arcaeformis</tp:taxon-name-part></tp:taxon-name></italic> Heude, 1877 accepted as <italic><tp:taxon-name><tp:taxon-name-part taxon-name-part-type="genus" reg="Anemina">Anemina</tp:taxon-name-part> <tp:taxon-name-part taxon-name-part-type="species" reg="harlandi">harlandi</tp:taxon-name-part></tp:taxon-name></italic> (Baird &amp; H. Adams, 1867), comb. nov.</p><p><italic><tp:taxon-name><tp:taxon-name-part taxon-name-part-type="genus" reg="Anemina">Anemina</tp:taxon-name-part> <tp:taxon-name-part taxon-name-part-type="species" reg="harlandi">harlandi</tp:taxon-name-part></tp:taxon-name></italic> (Baird &amp; H. Adams, 1867), comb. nov.</p><p><italic><tp:taxon-name><tp:taxon-name-part taxon-name-part-type="genus" reg="Anemina">Anemina</tp:taxon-name-part> <tp:taxon-name-part taxon-name-part-type="species" reg="arcaeformis">arcaeformis</tp:taxon-name-part></tp:taxon-name></italic> (Heude, 1877)—<xref ref-type="bibr" rid="B40">Wu et al. 2025</xref>: 39. Syn. nov.</p><p><italic><tp:taxon-name><tp:taxon-name-part taxon-name-part-type="genus" reg="Anemina">Anemina</tp:taxon-name-part> <tp:taxon-name-part taxon-name-part-type="species" reg="euscaphys">euscaphys</tp:taxon-name-part></tp:taxon-name></italic> (Heude, 1879)—<xref ref-type="bibr" rid="B15">He and Zhuang 2013</xref>: 31.</p><p><italic><tp:taxon-name><tp:taxon-name-part taxon-name-part-type="genus" reg="Anemina">Anemina</tp:taxon-name-part> <tp:taxon-name-part taxon-name-part-type="species" reg="fluminea">fluminea</tp:taxon-name-part></tp:taxon-name></italic> (Heude, 1877)—<xref ref-type="bibr" rid="B15">He and Zhuang 2013</xref>: 32.</p><p><italic><tp:taxon-name><tp:taxon-name-part taxon-name-part-type="genus" reg="Anemina">Anemina</tp:taxon-name-part> <tp:taxon-name-part taxon-name-part-type="species" reg="globosula">globosula</tp:taxon-name-part></tp:taxon-name></italic> (Heude, 1878)—<xref ref-type="bibr" rid="B15">He and Zhuang 2013</xref>: 33.</p><p><italic><tp:taxon-name><tp:taxon-name-part taxon-name-part-type="genus" reg="Anodon">Anodon</tp:taxon-name-part> <tp:taxon-name-part taxon-name-part-type="species" reg="arcaeformis">arcaeformis</tp:taxon-name-part></tp:taxon-name></italic> Heude, 1877: pl. 19, fig. 40.</p><p><italic><tp:taxon-name><tp:taxon-name-part taxon-name-part-type="genus" reg="Anodon">Anodon</tp:taxon-name-part> <tp:taxon-name-part taxon-name-part-type="species" reg="euscaphys">euscaphys</tp:taxon-name-part></tp:taxon-name></italic> Heude, 1879: pl. 35, fig. 68.</p><p><italic><tp:taxon-name><tp:taxon-name-part taxon-name-part-type="genus" reg="Anodon">Anodon</tp:taxon-name-part> <tp:taxon-name-part taxon-name-part-type="species" reg="fluminea">fluminea</tp:taxon-name-part></tp:taxon-name></italic> Heude, 1877: pl. 20, fig. 42.</p><p><italic><tp:taxon-name><tp:taxon-name-part taxon-name-part-type="genus" reg="Anodon">Anodon</tp:taxon-name-part> <tp:taxon-name-part taxon-name-part-type="species" reg="globosula">globosula</tp:taxon-name-part></tp:taxon-name></italic> Heude, 1878: pl. 25, fig. 54.</p><p><italic><tp:taxon-name><tp:taxon-name-part taxon-name-part-type="genus" reg="Anodonta">Anodonta</tp:taxon-name-part> <tp:taxon-name-part taxon-name-part-type="species" reg="harlandi">harlandi</tp:taxon-name-part></tp:taxon-name></italic> Baird &amp; H. Adams, 1867: 492, pl. 26, fig. 3a.</p><p><italic><tp:taxon-name><tp:taxon-name-part taxon-name-part-type="genus" reg="Anodon">Anodon</tp:taxon-name-part> <tp:taxon-name-part taxon-name-part-type="species" reg="torrentis">torrentis</tp:taxon-name-part></tp:taxon-name></italic> Heude, 1878: pl. 29, fig. 61.</p><p><tp:taxon-name><tp:taxon-name-part taxon-name-part-type="genus" reg="Anodonta">Anodonta</tp:taxon-name-part> (<tp:taxon-name-part taxon-name-part-type="subgenus" reg="Haasiella">Haasiella</tp:taxon-name-part>) <tp:taxon-name-part taxon-name-part-type="species" reg="arcaeformis">arcaeformis</tp:taxon-name-part></tp:taxon-name> (Heude, 1877)—<xref ref-type="bibr" rid="B23">Korobkov 1954</xref>: 80.</p><p><tp:taxon-name><tp:taxon-name-part taxon-name-part-type="genus" reg="Anodonta">Anodonta</tp:taxon-name-part> (<tp:taxon-name-part taxon-name-part-type="subgenus" reg="Haasiella">Haasiella</tp:taxon-name-part>) <tp:taxon-name-part taxon-name-part-type="species" reg="euscaphys">euscaphys</tp:taxon-name-part></tp:taxon-name> (Heude, 1879)—<xref ref-type="bibr" rid="B23">Korobkov 1954</xref>: 80.</p><p><italic><tp:taxon-name><tp:taxon-name-part taxon-name-part-type="genus" reg="Anodonta">Anodonta</tp:taxon-name-part> <tp:taxon-name-part taxon-name-part-type="species" reg="arcaeformis">arcaeformis</tp:taxon-name-part></tp:taxon-name></italic> (Heude, 1877)—<xref ref-type="bibr" rid="B27">Lindholm 1925</xref>: 137.</p></tp:treatment-sec><tp:treatment-sec sec-type="Material examined"><title>Material examined.</title><p>• <italic><tp:taxon-name><tp:taxon-name-part taxon-name-part-type="genus" reg="Anemina">Anemina</tp:taxon-name-part> <tp:taxon-name-part taxon-name-part-type="species" reg="harlandi">harlandi</tp:taxon-name-part></tp:taxon-name></italic> comb. nov., NCUMB_AH251004, 05, were collected in Chenshan Botanical Garden (<named-content xmlns:xlink="http://www.w3.org/1999/xlink" content-type="dwc:verbatimCoordinates" xlink:type="simple">31.0800°N, 121.1849°E</named-content>), Shanghai City, China (Fig. <xref ref-type="fig" rid="F3">3</xref>).</p></tp:treatment-sec><tp:treatment-sec sec-type="Diagnosis"><title>Diagnosis.</title><p>Shell medium-sized, expanded, oval, thin, sub-glossy, opaque. Umbo inflated. Without pseudocardinal teeth.</p></tp:treatment-sec><tp:treatment-sec sec-type="Habitat and distribution"><title>Habitat and distribution.</title><p>This species is widespread in China where it lives in freshwater ponds, streams, reservoirs, and lakes.</p></tp:treatment-sec><tp:treatment-sec sec-type="Remarks"><title>Remarks.</title><p>Specimens of <italic><tp:taxon-name><tp:taxon-name-part taxon-name-part-type="genus" reg="Anemina">Anemina</tp:taxon-name-part> <tp:taxon-name-part taxon-name-part-type="species" reg="harlandi">harlandi</tp:taxon-name-part></tp:taxon-name></italic> comb. nov. were collected near the type locality (Figs <xref ref-type="fig" rid="F1">1</xref>, <xref ref-type="fig" rid="F3">3</xref>) and correspond well to the illustrations provided in the original description. Morphological comparisons reveal no significant differences in shell shape between <italic><tp:taxon-name><tp:taxon-name-part taxon-name-part-type="genus" reg="Anemina">Anemina</tp:taxon-name-part> <tp:taxon-name-part taxon-name-part-type="species" reg="harlandi">harlandi</tp:taxon-name-part></tp:taxon-name></italic> comb. nov. and <italic><tp:taxon-name><tp:taxon-name-part taxon-name-part-type="genus" reg="Anemina">Anemina</tp:taxon-name-part> <tp:taxon-name-part taxon-name-part-type="species" reg="arcaeformis">arcaeformis</tp:taxon-name-part></tp:taxon-name></italic>. This conclusion is further supported by the phylogenetic analysis (Fig. <xref ref-type="fig" rid="F4">4</xref>). Therefore, <italic><tp:taxon-name><tp:taxon-name-part taxon-name-part-type="genus" reg="Anemina">Anemina</tp:taxon-name-part> <tp:taxon-name-part taxon-name-part-type="species" reg="arcaeformis">arcaeformis</tp:taxon-name-part></tp:taxon-name></italic> syn. nov. is herein proposed as a junior synonym of <italic><tp:taxon-name><tp:taxon-name-part taxon-name-part-type="genus" reg="Anemina">Anemina</tp:taxon-name-part> <tp:taxon-name-part taxon-name-part-type="species" reg="harlandi">harlandi</tp:taxon-name-part></tp:taxon-name></italic> comb. nov. Currently, this species represents the only extant member of the genus <italic><tp:taxon-name><tp:taxon-name-part taxon-name-part-type="genus" reg="Anemina">Anemina</tp:taxon-name-part></tp:taxon-name></italic> F. Haas, 1969.</p></tp:treatment-sec><tp:treatment-sec><!--Section generated to contain objects referenced in tp:taxon-treatment.--><fig id="F3" position="float" orientation="portrait"><object-id xmlns:xlink="http://www.w3.org/1999/xlink" content-type="doi" xlink:type="simple">10.3897/zookeys.1268.173464.figure3</object-id><object-id xmlns:xlink="http://www.w3.org/1999/xlink" content-type="arpha" xlink:type="simple">2945AFFC-A3B5-5B4B-BBCB-CC184C0A4C35</object-id><label>Figure 3.</label><caption><p><italic><tp:taxon-name><tp:taxon-name-part taxon-name-part-type="genus" reg="Anemina">Anemina</tp:taxon-name-part> <tp:taxon-name-part taxon-name-part-type="species" reg="harlandi">harlandi</tp:taxon-name-part></tp:taxon-name></italic> (Baird &amp; H. Adams, 1867), NCUMB_AH251004, from Shanghai, China. Scale bar: 20 mm.</p></caption><graphic xmlns:xlink="http://www.w3.org/1999/xlink" xlink:href="zookeys-1268-047_article-173464__-g003.jpg" id="oo_1525481.jpg" position="float" orientation="portrait" xlink:type="simple"><uri content-type="original_file" xlink:type="simple">https://binary.pensoft.net/fig/1525481</uri></graphic></fig><fig id="F1" position="float" orientation="portrait"><object-id xmlns:xlink="http://www.w3.org/1999/xlink" content-type="doi" xlink:type="simple">10.3897/zookeys.1268.173464.figure1</object-id><object-id xmlns:xlink="http://www.w3.org/1999/xlink" content-type="arpha" xlink:type="simple">19587C27-5741-5152-9295-A83366E57D15</object-id><label>Figure 1.</label><caption><p>Sampling localities of specimens utilized in this study. The locality of <italic><tp:taxon-name><tp:taxon-name-part taxon-name-part-type="genus" reg="Cristaria">Cristaria</tp:taxon-name-part> <tp:taxon-name-part taxon-name-part-type="species" reg="beirensis">beirensis</tp:taxon-name-part></tp:taxon-name></italic>, which is treated herein as a junior synonym of <italic><tp:taxon-name><tp:taxon-name-part taxon-name-part-type="genus" reg="Cristaria">C.</tp:taxon-name-part> <tp:taxon-name-part taxon-name-part-type="species" reg="plicata">plicata</tp:taxon-name-part></tp:taxon-name></italic> (syn. nov.), is distinctly marked. Symbols: black circle, <italic><tp:taxon-name><tp:taxon-name-part taxon-name-part-type="genus" reg="Cristaria">C.</tp:taxon-name-part> <tp:taxon-name-part taxon-name-part-type="species" reg="beirensis">beirensis</tp:taxon-name-part></tp:taxon-name></italic> (syn. nov. of <italic><tp:taxon-name><tp:taxon-name-part taxon-name-part-type="genus" reg="Cristaria">C.</tp:taxon-name-part> <tp:taxon-name-part taxon-name-part-type="species" reg="plicata">plicata</tp:taxon-name-part></tp:taxon-name></italic>); red circle, <italic><tp:taxon-name><tp:taxon-name-part taxon-name-part-type="genus" reg="Cristaria">C.</tp:taxon-name-part> <tp:taxon-name-part taxon-name-part-type="species" reg="liboi">liboi</tp:taxon-name-part></tp:taxon-name></italic> sp. nov.; yellow circle, <italic><tp:taxon-name><tp:taxon-name-part taxon-name-part-type="genus" reg="Cristaria">C.</tp:taxon-name-part> <tp:taxon-name-part taxon-name-part-type="species" reg="plicata">plicata</tp:taxon-name-part></tp:taxon-name></italic>; purple square, <italic><tp:taxon-name><tp:taxon-name-part taxon-name-part-type="genus" reg="Anemina">Anemina</tp:taxon-name-part> <tp:taxon-name-part taxon-name-part-type="species" reg="harlandi">harlandi</tp:taxon-name-part></tp:taxon-name></italic>.</p></caption><graphic xmlns:xlink="http://www.w3.org/1999/xlink" xlink:href="zookeys-1268-047_article-173464__-g001.jpg" id="oo_1525479.jpg" position="float" orientation="portrait" xlink:type="simple"><uri content-type="original_file" xlink:type="simple">https://binary.pensoft.net/fig/1525479</uri></graphic></fig><fig id="F4" position="float" orientation="portrait"><object-id xmlns:xlink="http://www.w3.org/1999/xlink" content-type="doi" xlink:type="simple">10.3897/zookeys.1268.173464.figure4</object-id><object-id xmlns:xlink="http://www.w3.org/1999/xlink" content-type="arpha" xlink:type="simple">04E39A47-77EA-552D-AE5F-94D62FAD0B41</object-id><label>Figure 4.</label><caption><p>Maximum-likelihood (<abbrev xmlns:xlink="http://www.w3.org/1999/xlink" xlink:title="maximum-likelihood" xlink:type="simple">ML</abbrev>) phylogenetic tree based on cytochrome c oxidase subunit I (COI) gene sequences. Nodal support is indicated as <abbrev xmlns:xlink="http://www.w3.org/1999/xlink" xlink:title="maximum-likelihood" xlink:type="simple">ML</abbrev> bootstrap values (<abbrev xmlns:xlink="http://www.w3.org/1999/xlink" xlink:title="bootstrap" xlink:type="simple">BS</abbrev>) and Bayesian posterior probabilities (PP). Only values ≥ 70% (<abbrev xmlns:xlink="http://www.w3.org/1999/xlink" xlink:title="bootstrap" xlink:type="simple">BS</abbrev>) and ≥ 0.80 (PP) are shown. Species names are colored to highlight taxonomic findings: red for the new species (<italic><tp:taxon-name><tp:taxon-name-part taxon-name-part-type="genus" reg="Cristaria">Cristaria</tp:taxon-name-part> <tp:taxon-name-part taxon-name-part-type="species" reg="liboi">liboi</tp:taxon-name-part></tp:taxon-name></italic> sp. nov.), and green for the junior synonyms (<italic><tp:taxon-name><tp:taxon-name-part taxon-name-part-type="genus" reg="Cristaria">C.</tp:taxon-name-part> <tp:taxon-name-part taxon-name-part-type="species" reg="beirensis">beirensis</tp:taxon-name-part></tp:taxon-name></italic> and <italic><tp:taxon-name><tp:taxon-name-part taxon-name-part-type="genus" reg="Anemina">Anemina</tp:taxon-name-part> <tp:taxon-name-part taxon-name-part-type="species" reg="arcaeformis">arcaeformis</tp:taxon-name-part></tp:taxon-name></italic>).</p></caption><graphic xmlns:xlink="http://www.w3.org/1999/xlink" xlink:href="zookeys-1268-047_article-173464__-g004.jpg" id="oo_1525482.jpg" position="float" orientation="portrait" xlink:type="simple"><uri content-type="original_file" xlink:type="simple">https://binary.pensoft.net/fig/1525482</uri></graphic></fig></tp:treatment-sec><ref-list><ref id="B40"><mixed-citation xmlns:xlink="http://www.w3.org/1999/xlink" xlink:type="simple">Wu RW, Liu LL, Zhang LP, Bogan AE, Jin DD, Liu XJ, Wu XP (2025) Diversity, phylogeny and distribution of the subtribe <tp:taxon-name><tp:taxon-name-part taxon-name-part-type="subtribe">Cristariina</tp:taxon-name-part></tp:taxon-name> (<tp:taxon-name><tp:taxon-name-part taxon-name-part-type="class">Bivalvia</tp:taxon-name-part></tp:taxon-name>: <tp:taxon-name><tp:taxon-name-part taxon-name-part-type="family">Unionidae</tp:taxon-name-part></tp:taxon-name>: <tp:taxon-name><tp:taxon-name-part taxon-name-part-type="subfamily">Unioninae</tp:taxon-name-part></tp:taxon-name>) from China, with description of a new genus and species. Invertebrate Systematics 39(3): IS24099. <ext-link xlink:href="10.1071/IS24099" ext-link-type="doi" xlink:type="simple">https://doi.org/10.1071/IS24099</ext-link></mixed-citation></ref><ref id="B15"><mixed-citation xmlns:xlink="http://www.w3.org/1999/xlink" xlink:type="simple">He J, Zhuang ZM (2013) The Freshwater Bivalves of China. ConchBooks, Harxheim, 198 pp.</mixed-citation></ref><ref id="B23"><mixed-citation xmlns:xlink="http://www.w3.org/1999/xlink" xlink:type="simple">Korobkov IA (1954) [A handbook and methodical guide to Tertiary molluscs: Lamellibranchiata]. Gosudarstvennoye nauchno-tekhnicheskoye izdatel’stvo neftyanoy i gorno-toplivnoy literatury, Leningrad, 444 pp. [In Russian]</mixed-citation></ref><ref id="B27"><mixed-citation xmlns:xlink="http://www.w3.org/1999/xlink" xlink:type="simple">Lindholm WA (1925) <italic><tp:taxon-name><tp:taxon-name-part taxon-name-part-type="genus">Anodonta</tp:taxon-name-part> <tp:taxon-name-part taxon-name-part-type="species">arcaeformis</tp:taxon-name-part></tp:taxon-name></italic> Heude im Süd-Ussuri-Gebiet. Archiv für Molluskenkunde 57(4): 137–139.</mixed-citation></ref></ref-list></tp:taxon-treatment>
